# Supplementary material for: Axially multifocal metalens for 3D volumetric photoacoustic imaging of neuromelanin in live brain organoid
Source: Sci Adv. 2025 Jan 15;11(3):eadr0654. doi: 10.1126/sciadv.adr0654 (PMC11734735; doi:10.1126/sciadv.adr0654)
Supplement: Supplementary file 2 — Movies S1 and S2 [file sciadv.adr0654_movies_s1_and_s2.zip]

Archive with 2 entries (2 files):
- adr0654_movie_s1.avi
- adr0654_movie_s2.avi
